# Supplementary material for: Feeling Connected to Nature Attenuates the Association between Complicated Grief and Mental Health
Source: Int J Environ Res Public Health. 2024 Aug 28;21(9):1138. doi: 10.3390/ijerph21091138 (PMC11431189; doi:10.3390/ijerph21091138)
Supplement: Supplementary file 1 [file ijerph-21-01138-s001.zip]

Archive with 2 entries (2 files):
- CN, Grief, MH Dataset - IJERPH.csv
- STROBE checklist.pdf
